# Supplementary material for: Auditory experience controls the maturation of song discrimination and sexual response in Drosophila
Source: eLife. 2018 Mar 20;7:e34348. doi: 10.7554/eLife.34348 (PMC5860867; doi:10.7554/eLife.34348)
Supplement: Supplementary file 2: — The detailed statistical results in each figure are listed. N.S., not significant, p>0.05; *p<0.05; **p<0.01; ***p<0.001. [file elife-34348-supp2.xlsx]

## Sheet: integral
	Supplementary file 2		Statistical results
	The detailed statistical results in each figure are listed. N.S., not significant, P>0.05; *P<0.05; **P<0.01 ; ***P<0.001.
		Data	Statistical method	Animals	Panel		U/chi-sq value	Degrees of freedom	p-value
	Figure 1	Chaining response	Mann-Whitney U test	Wild type	a		U = 249		0.318	N.S.
					b		U = 429.5		0.0011	**
					c		U = 242.5		0.404	N.S.
	Figure 2	Chaining response	Mann-Whitney U test	Wild type	c	N vs E	U = 633		0.421	N.S.
						N vs E	U = 610.5		0.488	N.S.
					d	N vs E	U = 410		0.0003	***
						N vs E	U = 124		0.448	N.S.
	Figure 3	Copulation rate	Log rank test	Wild type	b, left	15ms vs no sound	chi-sq= 3.1	df = 1	0.081	N.S.
						35ms vs no sound	chi-sq= 31.7	df = 1	1.83e-08	***
						75ms vs no sound	chi-sq= 28.5	df = 1	9.16e-08	***
						105ms vs no sound	chi-sq= 1.6	df = 1	0.205	N.S.
						35ms vs 75ms	chi-sq= 0	df = 1	0.873	N.S.
		Copulation latency	Kruskal–Wallis test		b, right	15ms vs no sound	chi-sq= 4.1	df = 1	0.043	*
						35ms vs no sound	chi-sq= 23.9	df = 1	1.007e-06	***
						75ms vs no sound	chi-sq= 21.2	df = 1	4.216e-06	***
						105ms vs no sound	chi-sq= 2.19	df = 1	0.139	N.S.
						35ms vs 75ms	chi-sq= 0.05	df = 1	0.825	N.S.
	Figure 4	Copulation rate	Log rank test	Wild type	a	N vs E	chi-sq= 2.7	df = 1	0.101	N.S.
						N vs E	chi-sq= 0.6	df = 1	0.423	N.S.
					b	N vs E	chi-sq= 26.3	df = 1	2.97e-07	***
						N vs E	chi-sq= 3.3	df = 1	0.069	N.S.
		Copulation latency	Kruskal–Wallis test		c	Nc vs Ec	chi-sq= 1.0	df = 1	0.313	N.S.
						Nc vs Ec	chi-sq= 0.4	df = 1	0.539	N.S.
						Nh vs Eh	chi-sq= 22.7	df = 1	1.924e-06	***
						Nh vs Eh	chi-sq= 3.6	df = 1	0.057	N.S.
	Figure 5	Copulation rate	Log rank test	Gad1 knockdown	a, left	N vs E	chi-sq= 1.6	df = 1	0.203	N.S.
						N vs E	chi-sq= 0.1	df = 1	0.704	N.S.
				Control	a, right	N vs E	chi-sq= 0.9	df = 1	0.351	N.S.
						N vs E	chi-sq= 0.4	df = 1	0.549	N.S.
				Gad1 knockdown	b, left	N vs E	chi-sq= 1.8	df = 1	0.178	N.S.
						N vs E	chi-sq= 6.3	df = 1	0.0122	*
				Control	b, right	N vs E	chi-sq= 13.2	df = 1	0.0003	***
						N vs E	chi-sq= 0.6	df = 1	0.428	N.S.
	Figure 6	Copulation rate	Log rank test	Rdl knockdown	a, left	N vs E	chi-sq= 1.3	df = 1	0.258	N.S.
						N vs E	chi-sq= 0.4	df = 1	0.51	N.S.
				Control	a, right	N vs E	chi-sq= 1.5	df = 1	0.22	N.S.
						N vs E	chi-sq= 1.8	df = 1	0.18	N.S.
				Rdl knockdown	b, left	N vs E	chi-sq= 0.1	df = 1	0.765	N.S.
						N vs E	chi-sq= 2.1	df = 1	0.145	N.S.
				Control	b, right	N vs E	chi-sq= 6.2	df = 1	0.0128	*
						N vs E	chi-sq= 1.2	df = 1	0.272	N.S.

## Sheet: peak
table 2	statistical comparison of Ca2+ response pattern among GAL4 strains, and conditions
		Data	Statistical method		Df	Sum Sq	Mean Sq	F-value	p-value
Fig 3C,D	JO-B vs AMMC-B1	peak Ca2+ response	Scheirer-Ray-Hare test	Strain	1	115115	115115	40.35	0.000846554	***		Scheirer-Ray-Hare test
				Residuals	14	39939	2853
				IPI	1	150678	150678	225.882	0.00010725	***
				Interaction	1	657	657	0.985	0.798119
				Residuals	14	9339	667
Fig 4A,B	AMMC-LN vs AMMC-B2	peak Ca2+ response	two-way ANOVA	Strain	1	1.1074	1.1074	105	1.27e-06	***		twANOVA
				Residuals	10	0.1054	0.0105
				IPI	9	0.16041	0.017823	22.6	< 2E-16	***
				Interaction	9	0.08465	0.009405	11.93	3.57e-12	***
				Residuals	90	0.07097	0.000789
Fig 5C	IMPTNT vs TNT	peak Ca2+ response	Scheirer-Ray-Hare test	Strain	1	8046	8046	0.487	0.478709			Scheirer-Ray-Hare test
				Residuals	16	264535	16533
				IPI	1	167534	167534	176.976	5.45992e-05	***
				Interaction	1	2539	2539	2.682	0.619376
				Residuals	16	15146	947
Fig 5D	IMPTNT vs TNT	peak Ca2+ response	Scheirer-Ray-Hare test	Strain	1	17100	17100	1.224	0.271521			Scheirer-Ray-Hare test
				Residuals	17	237481	13969
				IPI	1	256397	256397	339.15	2.26964e-05	***
				Interaction	1	2169	2169	2.869	0.696787
				Residuals	17	12852	756
Fig 5E	IMPTNT vs TNT	peak Ca2+ response	Scheirer-Ray-Hare test	Strain	1	32156	32156	3.796	0.0722267			Scheirer-Ray-Hare test
				Residuals	15	127048	8470
				IPI	1	216232	216232	410.395	0.00107189	**
				Interaction	1	296	296	0.562	0.903675
				Residuals	15	7903	527
Fig 6A and Fig 3C	control vs Rdl RNAi	peak Ca2+ response	Scheirer-Ray-Hare test	Strain	1	52366	52366	9.732	0.00981709	**		Scheirer-Ray-Hare test
				Residuals	18	96852	5381
				IPI	1	464353	464353	676.385	1.1393e-05	***
				Interaction	1	5425	5425	7.903	0.635226
				Residuals	18	12357	687
